# Supplementary material for: Assessment of corneal substrate biomechanics and its effect on epithelial stem cell maintenance and differentiation
Source: Nat Commun. 2019 Apr 3;10:1496. doi: 10.1038/s41467-019-09331-6 (PMC6447573; doi:10.1038/s41467-019-09331-6)
Supplement: Supplementary file 7 — Source data [file 41467_2019_9331_MOESM7_ESM.xlsx]

## Sheet: Figure 2
Figure 2f (n=3)
ABCG2 (%)	Centre	Limbus	CK15 (%)	Centre	Limbus	ΔNp63 (%)	Centre	Limbus
#1	242	3191	#1	56	2991	#1	204	1492
#2	24	4668	#2	48	1894	#2	14	1499
#3	34	3577	#3	196	2490	#3	82	910
Average	100	3812	Average	100	2458.33	Average	100	1300.33
s.d.	123.077	766.029	s.d.	83.2346	549.185	s.d.	96.2705	338.057
CK3 (%)	Centre	Limbus	CK3+12 (%)	Centre	Limbus	α3β1 (%)	Centre	Limbus
#1	132	33	#1	92	42	#1	113	95
#2	76	101	#2	91	24	#2	97	75
#3	92	85	#3	117	48	#3	90	66
Average	100	73	Average	100	38	Average	100	78.6667
s.d.	28.8444	35.5528	s.d.	14.7309	12.49	s.d.	11.7898	14.8436
β-catenin (%)	Centre	Limbus
#1	5	21
#2	2	16
#3	1	28
Average	2.66667	21.6667
s.d.	2.08167	6.02771
α9 (%)	Centre	Limbus	Lam-γ3 (%)	Centre	Limbus
#1	127	3587	#1	11	4061
#2	97	6295	#2	21	1688
#3	76	4955	#3	268	4200
Average	100	4945.67	Average	100	3316.33
s.d.	25.632	1354.02	s.d.	145.578	1411.89
Lam-1 (%)	Centre	Limbus	Col-VII (%)	Centre	Limbus
#1	78	83	#1	117	101
#2	131	56	#2	69	139
#3	91	82	#3	114	86
Average	100	73.6667	Average	100	108.667
s.d.	27.6225	15.308	s.d.	26.8887	27.3191

## Sheet: Figure 3
Figure 3c (n=3)														Figure 3d (n=3)
Treated (%)							Untreated (%)							CK3 (%)	Treated	Untreated	CK15 (%)	Treated	Untreated
Bins (Mpa)	#1	#2	#3	Average	s.d.		Bins (Mpa)	#1	#2	#3	Average	s.d.		#1	50	90	#1	324	123
0.2	5	7	0	4	3.60555		0.2	0	0	0	0	0		#2	44	93	#2	202	84
0.4	28	23	18	23	5		0.4	0	0	0	0	0		#3	41	117	#3	241	93
0.6	24	26	22	24	2		0.6	0	0	0	0	0		Average	45	100	Average	255.667	100
0.8	23	28	33	28	5		0.8	1	1	1	1	0		s.d.	4.58258	14.7986	s.d.	62.3084	20.4206
1	4	7	10	7	3		1	2	4	0	2	2
1.2	5	7	6	6	1		1.2	0	2	1	1	1
1.4	2	3	1	2	1		1.4	1	0	2	1	1
1.6	3	1	5	3	2		1.6	2	3	1	2	1
1.8	1	2	3	2	1		1.8	1	3	2	2	1
2	2	1	0	1	1		2	8	9	10	9	1
3	0	0	0	0	0		3	14	20	17	17	3
4	0	0	0	0	0		4	18	17	19	18	1
5	0	0	0	0	0		5	9	13	11	11	2
6	0	0	0	0	0		6	6	8	7	7	1
7	0	0	0	0	0		7	6	8	7	7	1
8	0	0	0	0	0		8	8	10	9	9	1
9	0	0	0	0	0		9	2	4	3	3	1
10	0	0	0	0	0		10	1	3	2	2	1
11	0	0	0	0	0		11	2	4	3	3	1
12	0	0	0	0	0		12	3	2	1	2	1
13	0	0	0	0	0		13	1	3	2	2	1
14	0	0	0	0	0		14	2	1	0	1	1
15	0	0	0	0	0		15	0	0	0	0	0

## Sheet: Figure 4
Figure 4c (n=3)
Epithelium (GHz)
Control	Centre	Limbus	Treated	Centre	Limbus
#1	6.378	6.327	#1	6.333	6.305
#2	6.339	6.297	#2	6.35	6.322
#3	6.391	6.323	#3	6.341	6.321
Average	6.36933	6.31567	Average	6.34133	6.316
s.d.	0.0270617	0.0162891	s.d.	0.0085049	0.00953939
Sub-epithelium (GHz)
Control	Centre	Limbus	Treated	Centre	Limbus
#1	6.659	6.265	#1	6.316	6.209
#2	6.665	6.344	#2	6.552	6.253
#3	6.654	6.4	#3	6.497	6.192
Average	6.65933	6.33633	Average	6.455	6.218
s.d.	0.00550757	0.0678258	s.d.	0.123479	0.0314802
Stroma (GHz)
Control	Centre	Limbus	Treated	Centre	Limbus
#1	6.554	6.38	#1	6.188	6.213
#2	6.508	6.454	#2	6.283	6.201
#3	6.519	6.373	#3	6.238	6.265
Average	6.527	6.40233	Average	6.23633	6.22633
s.d.	0.0240208	0.0448813	s.d.	0.0475219	0.0340196

## Sheet: Figure 5
Figure 5b (n=3)
ABCG2 (%)	Control	Softened	CK15 (%)	Control	Softened	ΔNp63 (%)	Control	Softened	α9 (%)	Control	Softened	Lam-γ3 (%)	Control	Softened
#1	111	2016	#1	116	1223	#1	93	247	#1	68	368	#1	117	367
#2	106	1904	#2	90	1138	#2	82	211	#2	80	215	#2	109	333
#3	83	1857	#3	94	1150	#3	125	203	#3	152	237	#3	74	222
Average	100	1925.67	Average	100	1170.33	Average	100	220.333	Average	100	273.333	Average	100	307.333
s.d.	14.9332	81.6844	s.d.	14	46.0036	s.d.	22.3383	23.4379	s.d.	45.4313	82.7184	s.d.	22.8692	75.831
CK3+12 (%)	Control	Softened	α3β1 (%)	Control	Softened	Col-IV (%)	Control	Softened	Col-VII (%)	Control	Softened
#1	126	30	#1	97	50	#1	82	70	#1	106	29
#2	86	41	#2	97	49	#2	117	81	#2	104	26
#3	88	22	#3	106	36	#3	101	90	#3	90	24
Average	100	31	Average	100	45	Average	100	80.3333	Average	100	26.3333
s.d.	22.5389	9.53939	s.d.	5.19615	7.81025	s.d.	17.5214	10.0167	s.d.	8.7178	2.51661
Figure 5c (n=3)
Total YAP (%)	Control	Softened	Nuclear YAP (%)	Control	Softened
#1	83	52	#1	84	3
#2	145	46	#2	92	15
#3	72	33	#3	79	9
Average	100	43.6667	Average	85	9
s.d.	39.3573	9.71253	s.d.	6.55744	6

## Sheet: Figure 6
Figure 6d (n=3)										Figure 6e (n=3)
ABCG2 (%)	Control	Alkali	Treated	CK15 (%)	Control	Alkali	Treated			Total YAP (%)	Control	Alkali	Treated	Nuclear YAP (%)	Control	Alkali	Treated
#1	86	46	101	#1	102	31	86			#1	30	89	61	#1	18	91	21
#2	99	41	75	#2	89	26	96			#2	31	108	55	#2	9	77	23
#3	115	32	79	#3	109	19	77			#3	28	103	49	#3	5	85	18
Average	100	39.6667	85	Average	100	25.3333	86.3333			Average	29.6667	100	55	Average	10.6667	84.3333	20.6667
s.d.	14.5258	7.0946	14	s.d.	10.1489	6.02771	9.50438			s.d.	1.52753	9.84886	6	s.d.	6.65833	7.02377	2.51661
CK3 (%)	Control	Alkali	Treated	ΔNp63 (%)	Control	Alkali	Treated
#1	94	225	142	#1	114	44	94
#2	120	201	129	#2	90	51	90
#3	86	131	120	#3	96	39	82
Average	100	185.667	130.333	Average	100	44.6667	88.6667
s.d.	17.7764	48.8399	11.0604	s.d.	12.49	6.02771	6.1101
α9 (%)	Control	Alkali	Treated	α3β1 (%)	Control	Alkali	Treated
#1	121	18	68	#1	101	117	93
#2	88	24	105	#2	89	98	93
#3	91	28	70	#3	110	97	79
Average	100	23.3333	81	Average	100	104	88.3333
s.d.	18.2483	5.03322	20.8087	s.d.	10.5357	11.2694	8.0829

## Sheet: Figure 7
Figure 7b (n=3)
Day 2 (%)	Treated	Alkali	Day 7 (%)	Treated	Alkali
#1	86.3069	96.3723	#1	60	93.7107
#2	91.2404	93.6477	#2	51	89.004
#3	90.9413	94.512	#3	57	79.4774
Average	89.4962	94.844	Average	56	87.3974
s.d.	2.76606	1.39232	s.d.	4.58258	7.25138
Figure 7d (n=3)
CK15 (%)	Control	Alkali	Treated	ΔNp63 (%)	Control	Alkali	Softened
#1	108	45	111	#1	129	14	150
#2	86	33	89	#2	87	23	78
#3	106	41	74	#3	84	19	62
Average	100	39.6667	91.3333	Average	100	18.6667	96.6667
s.d.	12.1655	6.1101	18.61	s.d.	25.1595	4.50925	46.8757
CK3 (%)	Control	Alkali	Treated	ABCG2 (%)	Control	Alkali	Softened
#1	92	157		#1	112	54	96
#2	109	173		#2	106	53	90
#3	99	132		#3	82	66	80
Average	100	154	#DIV/0!	Average	100	57.6667	88.6667
s.d.	8.544	20.664	#DIV/0!	s.d.	15.8745	7.23418	8.0829
α9 (%)	Control	Alkali	Treated	α3β1 (%)	Control	Alkali	Softened
#1	89	66	95	#1	108	130	94
#2	121	29	72	#2	107	130	109
#3	90	52	67	#3	85	112	78
Average	100	49	78	Average	100	124	93.6667
s.d.	18.1934	18.6815	14.9332	s.d.	13	10.3923	15.5027
Figure 7e (n=3)
Total YAP (%)	Control	Alkali	Treated	Nuclear YAP (%)	Control	Alkali	Treated
#1	49	115	59	#1	7	82	20
#2	33	85	50	#2	3	54	15
#3	44	100	60	#3	4	39	10
Average	42	100	56.3333	Average	4.66667	58.3333	15
s.d.	8.18535	15	5.50757	s.d.	2.08167	21.8251	5

## Sheet: Supplementary Figure 4
Supplementary Figure 4c (n=3)					Supplementary Figure 4f (n=10)
Roughness (nm)	Treated	Untreated			Hydration (%)
#1	247	289			Duration (min)	#1	#2	#3	#4	#5	#6	#7	#8	#9	#10	Average	s.d.
#2	164	156			0	75.6	77	72.5	76.3	74	77.3	76.7	73.3	78.3	75.7	75.67	1.9766
#3	176	204			10	81	75	73.4	76.5	78.2	74.6	76.4	75.6	74.6	76.2	76.15	1.40396
Average	195.667	216.333			15	78.3	77	77.7	77.5	80.2	79.8	81.7	84.2	78.6	79.6	79.46	2.28443
s.d.	44.859	67.3523			30	78.4	81.7	80.9	82.2	83	76.2	78.6	81.8	78.8	80.6	80.22	2.16147
					45	86.7	78.9	78.6	88.9	86.8	74.5	74.5	81	87.1	82.3	81.93	5.34065
Diameter (nm)	Treated	Untreated			60	88.1	77.8	79.8	81.8	80.3	88.1	78.2	84.6	85.3	86.8	83.08	3.79631
#1	177	121
#2	129	152
#3	132	128
Average	146	133.667
s.d.	26.8887	16.2583
D-spacing (nm)	Treated	Untrearted
#1	73	67
#2	66	64
#3	60	61
Average	66.3333	64
s.d.	6.50641	3

## Sheet: Supplementary Figure 5
Supplementary Figure 5a (n=3)
KRT3 (%)	Treated	Untreated	DEFB4 (%)	Treated	Untreated	Np63 (%)	Treated	Untreated	KRT14 (%)	Treated	Untreated	ABCG2 (%)	Treated	Untreated	NANOG (%)	Treated	Untreated
#1	100	30	#1	100	67	#1	100	138	#1	100	167	#1	100	152	#1	100	165
#2	100	48	#2	100	63	#2	100	146	#2	100	155	#2	100	130	#2	100	176
#3	100	32	#3	100	69	#3	100	136	#3	100	151	#3	100	122	#3	100	159
Average	100	36.6667	Average	100	66.3333	Average	100	140	Average	100	157.667	Average	100	134.667	Average	100	166.667
s.d.	0	9.86577	s.d.	0	3.05505	s.d.	0	5.2915	s.d.	0	8.32666	s.d.	0	15.5349	s.d.	0	8.62168
Supplementary Figure 5b (n=3)
IL1A (%)	Treated	Untreated	IL1B (%)	Treated	Untreated	IL6 (%)	Treated	Untreated	VEGF (%)	Treated	Untreated	DEFB4 (%)	Treated	Untreated
#1	100	64	#1	100	73	#1	100	58	#1	100	110	#1	100	70
#2	100	82	#2	100	60	#2	100	49	#2	100	98	#2	100	63
#3	100	61	#3	100	48	#3	100	64	#3	100	95	#3	100	55
Average	100	69	Average	100	60.3333	Average	100	57	Average	100	101	Average	100	62.6667
s.d.	0	11.3578	s.d.	0	12.5033	s.d.	0	7.54983	s.d.	0	7.93725	s.d.	0	7.50555
IL-6 (pg/mL/μg)	Treated	Untreated
#1	2.724	2.431
#2	2.17	2.294
#3	2.206	2.167
Average	2.36667	2.29733
s.d.	0.309983	0.132032
Supplementary Figure 5c (n=3)
Total YAP (%)	Treated	Untreated	Nuclear YAP (%)	Control	Untreated
#1	136	65	#1	86	27
#2	89	64	#2	76	21
#3	75	36	#3	74	6
Average	100	55	Average	78.6667	18
s.d.	31.9531	16.4621	s.d.	6.4291	10.8167

## Sheet: Supplementary Figure 6
Supplementary Figure 6b (n=3)
Week 1 (%)	Gels	TCP
#1	108	80
#2	114	124
#3	78	96
Average	100	100
s.d.	19.2873	22.2711
Week 2 (%)	Gels	TCP
#1	59	36
#2	64	31
#3	83	31
Average	68.6667	32.6667
s.d.	12.6623	2.88675
Week 4 (%)	Gels	TCP
#1	45	6
#2	39	11
#3	41	9
Average	41.6667	8.66667
s.d.	3.05505	2.51661

## Sheet: Supplementary Figure 7
Supplementary Figure 7d (n=3)
CK3 (%)	Untreated	Limbus-coated	Stroma-coated	Semi-compressed	CK15 (%)	Untreated	Limbus-coated	Stroma-coated	Semi-compressed
#1	104	101	106	57	#1	102	142	65	199
#2	102	92	124	57	#2	99	112	89	247
#3	94	107	106	59	#3	99	111	102	237
Average	100	100	112	57.6667	Average	100	121.667	85.3333	227.667
s.d.	5.2915	7.54983	10.3923	1.1547	s.d.	1.73205	17.6163	18.7705	25.3246

[truncated: 1 more sheets: Supplementary Figure 9]
